# Supplementary material for: METTL3 Is Associated With the Malignancy of Esophageal Squamous Cell Carcinoma and Serves as a Potential Immunotherapy Biomarker
Source: Front Oncol. 2022 Apr 27;12:824190. doi: 10.3389/fonc.2022.824190 (PMC9094700; doi:10.3389/fonc.2022.824190)
Supplement: Supplementary file 1 [file Table_1.xls]

## Sheet: immportlist
Query	Gene	cor	pvalue
METTL3	HMGB1	0.423227	2.01e-08
METTL3	BPHL	0.406164	8.2e-08
METTL3	PSMC1	0.394061	2.12e-07
METTL3	SLPI	-0.384972	4.23e-07
METTL3	IL1RN	-0.380251	6e-07
METTL3	GMFB	0.371281	1.15e-06
METTL3	DEFB4A	-0.364013	1.92e-06
METTL3	IRF9	0.353052	4.06e-06
METTL3	GDF11	0.343157	7.81e-06
METTL3	PSMC6	0.338856	1.03e-05
METTL3	PLCG1	0.336311	1.21e-05
METTL3	ZC3HAV1L	0.331751	1.61e-05
METTL3	EPGN	-0.331234	1.67e-05
METTL3	NFYB	0.330363	1.76e-05
METTL3	RAET1E	-0.329072	1.91e-05
METTL3	S100A16	-0.323434	2.69e-05
METTL3	PTK2	0.320559	3.2e-05
METTL3	CXCR2	-0.319525	3.4e-05
METTL3	RABEP1	0.319062	3.5e-05
METTL3	HBEGF	-0.312972	5.01e-05
METTL3	RFXAP	0.305604	7.67e-05
METTL3	ENDOU	-0.304615	8.11e-05
METTL3	IL36A	-0.304563	8.13e-05
METTL3	TRIM27	0.303573	8.6e-05
METTL3	PSME2	0.30311	8.83e-05
METTL3	UCN	0.302293	9.24e-05
METTL3	RAET1L	-0.30224	9.27e-05
METTL3	HFE	0.298558	0.000113857
METTL3	DEFB4B	-0.298306	0.000115456
METTL3	RARA	0.29646	0.000127843
METTL3	NR6A1	0.295041	0.000138191
METTL3	PSME1	0.294414	0.000143015
METTL3	SPINK5	-0.293702	0.000148671
METTL3	IL36RN	-0.292461	0.000159044
METTL3	SLURP1	-0.289088	0.000190733
METTL3	NFATC4	0.287902	0.000203214
METTL3	S100A12	-0.283394	0.000257897
METTL3	TFR2	0.282838	0.000265511
METTL3	PI3	-0.279468	0.000316347
METTL3	IL11RA	0.279207	0.000320643
METTL3	APOBEC3A	-0.278692	0.000329254
METTL3	OPRL1	0.278546	0.000331746
METTL3	APOBEC3F	0.272945	0.000441259
METTL3	EREG	-0.272007	0.000462588
METTL3	LEAP2	0.270831	0.000490669
METTL3	DUOX2	-0.270002	0.000511406
METTL3	INHBC	0.269853	0.00051521
METTL3	TBK1	0.269669	0.000519937
METTL3	AHNAK	-0.267434	0.000580835
METTL3	DUOX1	-0.265269	0.000646063
METTL3	PSMD10	0.264264	0.000678557
METTL3	CORT	0.263768	0.000695136
METTL3	PIK3R2	0.259895	0.000838126
METTL3	DDX17	0.259407	0.000857937
METTL3	SH2D1B	-0.259135	0.000869146
METTL3	DAXX	0.258633	0.000890233
METTL3	PSMD11	0.257831	0.000924889
METTL3	NOD2	-0.256324	0.000993376
METTL3	CHP1	-0.255961	0.00101056
METTL3	LHB	0.254716	0.00107157
METTL3	PGLYRP3	-0.254204	0.00109766
METTL3	EPOR	0.253979	0.0011093
METTL3	LRSAM1	0.251685	0.00123451
METTL3	LANCL1	0.25149	0.00124571
METTL3	PSMD5	0.249477	0.00136706
METTL3	S100A11	-0.249061	0.00139348
METTL3	LMBR1	0.247562	0.0014925
METTL3	HSP90AA1	0.244596	0.0017076
METTL3	CRABP2	-0.24178	0.00193752
METTL3	TRAF3	0.240996	0.00200638
METTL3	MAP3K14	0.238827	0.00220862
METTL3	PPARD	-0.237128	0.00237977
METTL3	PIK3R1	0.23687	0.00240673
METTL3	UMODL1	0.23585	0.00251625
METTL3	S100A9	-0.235548	0.00254963
METTL3	C5	0.235114	0.00259815
METTL3	ROBO3	0.234635	0.00265266
METTL3	DEFB131B	0.232862	0.00286375
METTL3	CGB7	0.232526	0.00290531
METTL3	S100A8	-0.231925	0.00298127
METTL3	IL27RA	0.230876	0.00311798
METTL3	NR1H2	-0.230756	0.00313403
METTL3	AGER	0.229822	0.0032611
METTL3	TGFA	-0.228306	0.00347734
METTL3	TNFSF4	0.227148	0.00365108
METTL3	NUDT6	0.225491	0.00391338
METTL3	MC1R	0.223382	0.00427175
METTL3	TGFBR1	0.222744	0.00438566
METTL3	NR2C1	0.221102	0.00469191
METTL3	S100A7	-0.220926	0.0047259
METTL3	GNRH2	0.220656	0.00477832
METTL3	RNASE7	-0.220551	0.00479896
METTL3	PSMD8	-0.220035	0.00490103
METTL3	CREB1	0.219311	0.00504769
METTL3	AKT1	0.218937	0.00512487
METTL3	ISG20	-0.218842	0.00514472
METTL3	S100A14	-0.218705	0.0051734
METTL3	SEMA6C	0.218094	0.00530299
METTL3	ACVR2B	0.217845	0.00535662
METTL3	IL36B	-0.217587	0.00541259
METTL3	NPPB	0.217169	0.00550471
METTL3	RAC1	-0.217118	0.00551601
METTL3	SLC22A17	0.216603	0.00563153
METTL3	PTPN6	0.216173	0.00572953
METTL3	INHBE	0.215728	0.00583268
METTL3	GIP	0.215434	0.00590156
METTL3	HJV	0.213962	0.00625818
METTL3	APOM	0.212563	0.00661464
METTL3	S100A6	-0.211573	0.00687794
METTL3	ABCC4	0.209581	0.00743575
METTL3	BLNK	-0.208897	0.00763641
METTL3	LBP	0.208051	0.0078913
METTL3	RXRB	0.208048	0.00789217
METTL3	IL1A	-0.207958	0.00791984
METTL3	SOD1	0.207515	0.00805671
METTL3	GNRHR	-0.206769	0.0082919
METTL3	JAG2	0.205442	0.00872527
METTL3	CRP	0.205139	0.00882684
METTL3	RAC3	0.204581	0.00901701
METTL3	IL36G	-0.20441	0.0090759
METTL3	SPP1	0.203674	0.00933376
METTL3	SOS2	0.202803	0.00964733
METTL3	FGF17	0.202711	0.0096807
METTL3	BMPR1B	0.201427	0.0101612
METTL3	IL1B	-0.201426	0.0101617
METTL3	SOS1	0.200359	0.0105767
METTL3	CASP3	0.199767	0.0108135
METTL3	PSMD3	0.199362	0.0109778
METTL3	MAP2K2	-0.197731	0.0116634
METTL3	TRAJ16	0.197627	0.0117083
METTL3	PLXNC1	0.197596	0.0117219
METTL3	RAET1G	-0.197028	0.0119701
METTL3	S100A7A	-0.196526	0.0121934
METTL3	LAT	0.194533	0.0131171
METTL3	SCT	0.19397	0.0133887
METTL3	PDK1	0.193933	0.0134068
METTL3	MASP2	0.193761	0.0134909
METTL3	ACTG1	-0.193283	0.013727
METTL3	RASGRP1	-0.193168	0.0137845
METTL3	GDF9	0.193003	0.0138673
METTL3	FAM3D	-0.192907	0.0139156
METTL3	SEMA3D	0.192893	0.0139223
METTL3	CMTM1	0.19179	0.0144884
METTL3	EED	0.191627	0.0145734
METTL3	IL17D	0.191003	0.0149042
METTL3	ESR2	0.190928	0.0149439
METTL3	IL18	-0.190283	0.0152932
METTL3	BPIFA1	0.190079	0.0154052
METTL3	CSK	-0.189441	0.01576
METTL3	S100G	0.1894	0.015783
METTL3	TRAJ54	0.189313	0.0158324
METTL3	APOH	0.189032	0.0159911
METTL3	TRBV16	0.189021	0.0159977
METTL3	CMTM3	0.188545	0.0162701
METTL3	PPP3R1	0.188246	0.0164435
METTL3	PLAUR	-0.187817	0.0166954
METTL3	SEMA4F	0.187704	0.0167622
METTL3	CTF1	0.186464	0.0175114
METTL3	IGHD5-18	-0.185683	0.0179976
METTL3	DEFB118	0.185042	0.0184053
METTL3	PAK1	0.185024	0.0184169
METTL3	BIRC5	0.184747	0.0185958
METTL3	CDNF	0.184685	0.018636
METTL3	FGF7P6	0.184609	0.0186858
METTL3	MAP2K1	-0.184405	0.018819
METTL3	ACVR1C	0.184302	0.0188862
METTL3	UTS2	0.183902	0.0191507
METTL3	RNASE3	0.183445	0.0194567
METTL3	SDC1	-0.182685	0.0199754
METTL3	ANGPTL4	-0.182622	0.0200191
METTL3	MIA	-0.182578	0.0200491
METTL3	TMSB10	-0.182408	0.0201674
METTL3	AP3B1	-0.182405	0.0201694
METTL3	CTSE	-0.182262	0.0202687
METTL3	LCN6	-0.181909	0.0205166
METTL3	BCL10	-0.180868	0.0212633
METTL3	NR2C2	0.18085	0.0212765
METTL3	SEMA4C	0.180723	0.0213691
METTL3	IL34	-0.180193	0.02176
METTL3	PDGFRL	0.180147	0.0217938
METTL3	LCN12	0.179827	0.022033
METTL3	CD320	0.179605	0.0222002
METTL3	TNFRSF25	0.179414	0.0223451
METTL3	LCN15	0.179052	0.0226216
METTL3	DEFB103A	-0.177832	0.0235756
METTL3	ANGPT1	0.177673	0.0237022
METTL3	OAS1	-0.177381	0.0239366
METTL3	PGLYRP4	-0.176244	0.0248681
METTL3	ELAVL1	0.175971	0.0250964
METTL3	FGF21	0.174903	0.0260075
METTL3	BPIFC	-0.174822	0.026078
METTL3	IL20RB	-0.174756	0.0261348
METTL3	NLRX1	-0.174404	0.0264422
METTL3	PTH2	0.174135	0.0266795
METTL3	IL19	-0.174043	0.0267612
METTL3	PTPN11	0.173974	0.0268221
METTL3	DEFB103B	-0.17319	0.0275272
METTL3	NFATC3	0.173141	0.0275718
METTL3	BRAF	0.173135	0.0275769
METTL3	PPP3R2	0.173053	0.0276521
METTL3	ADIPOR1	-0.172747	0.0279323
METTL3	ALB	0.17256	0.0281045
METTL3	PLXNA3	0.172478	0.0281805
METTL3	IGLV5-52	0.17207	0.0285607
METTL3	IL1R2	-0.171813	0.0288032
METTL3	IL4R	-0.17158	0.0290235
METTL3	IL23A	-0.171119	0.0294648
METTL3	LCN2	-0.170899	0.0296776
METTL3	CDK4	0.170261	0.0303014
METTL3	TGFB3	0.170073	0.0304876
METTL3	DCK	0.170064	0.0304963
METTL3	PGLYRP1	0.17	0.0305599
METTL3	CXCL17	-0.169803	0.0307564
METTL3	F2RL1	-0.169501	0.031059
METTL3	RHOA	-0.169037	0.0315297
METTL3	KNG1	0.168315	0.0322731
METTL3	IFNA8	0.168086	0.0325127
METTL3	S100A10	-0.16757	0.0330569
METTL3	VTN	0.167378	0.0332614
METTL3	CLEC11A	0.166792	0.0338917
METTL3	AMHR2	0.166632	0.0340657
METTL3	NOD1	0.166615	0.0340842
METTL3	GUCA2A	0.165849	0.0349276
METTL3	NR2F1	0.165593	0.0352138
METTL3	TNFRSF9	0.165569	0.0352408
METTL3	TRAJ12	0.165548	0.0352637
METTL3	NOX1	0.165505	0.0353117
METTL3	PTAFR	-0.165401	0.0354296
METTL3	BCL3	-0.165289	0.0355557
METTL3	VEGFB	0.165141	0.0357235
METTL3	CER1	0.164752	0.0361664
METTL3	FURIN	-0.16411	0.0369083
METTL3	ACKR1	-0.162172	0.0392272
METTL3	IL17C	-0.161938	0.0395155
METTL3	LIMS1	0.161404	0.0401793
METTL3	S100P	-0.161315	0.040291
METTL3	NOX4	0.161179	0.0404622
METTL3	NR2E1	0.16103	0.0406495
METTL3	MAPT	0.160666	0.041112
METTL3	GRP	0.160622	0.0411681
METTL3	MC4R	0.160601	0.0411949
METTL3	BRD8	0.160544	0.0412681
METTL3	GFAP	0.160241	0.0416578
METTL3	BMP2	-0.159468	0.042666
METTL3	CBLC	-0.158782	0.0435767
METTL3	MAPK3	-0.15852	0.0439295
METTL3	RSAD2	-0.158066	0.0445451
METTL3	INHA	0.15773	0.0450058
METTL3	QRFP	0.157651	0.045115
METTL3	LCN8	0.157053	0.0459463
METTL3	TNFRSF18	0.15681	0.0462886
METTL3	UCN2	0.156797	0.0463068
METTL3	FABP12	-0.15576	0.0477882
METTL3	ADRB2	-0.155315	0.0484354
METTL3	PSMC2	0.155256	0.048522
METTL3	R3HDML	0.155036	0.048846
METTL3	TRHR	0.154863	0.0491022
METTL3	IGHV1-3	0.154686	0.0493637
METTL3	RBP2	0.154683	0.0493685
METTL3	AGRP	0.154444	0.0497247
METTL3	MTNR1B	0.154349	0.0498669
