# Supplementary material for: METTL3 Is Associated With the Malignancy of Esophageal Squamous Cell Carcinoma and Serves as a Potential Immunotherapy Biomarker
Source: Front Oncol. 2022 Apr 27;12:824190. doi: 10.3389/fonc.2022.824190 (PMC9094700; doi:10.3389/fonc.2022.824190)
Supplement: Supplementary file 2 [file Table_2.xls]

## Sheet: immportuniCox
id	HR	HR.95L	HR.95H	pvalue
CTF1	0.480414	0.303911	0.759425	0.00170192
AKT1	0.0602423	0.00822873	0.441031	0.00567579
PSMC6	14.3221	1.92131	106.762	0.00940146
TBK1	6.75543	1.29278	35.3006	0.0235529
AHNAK	0.249838	0.0732728	0.851873	0.0266827
PSMD10	8.77882	1.22082	63.1275	0.030913
